# Supplementary material for: Targeting Mediator Kinase Cyclin-Dependent Kinases 8/19 Potentiates Chemotherapeutic Responses, Reverses Tumor Growth, and Prolongs Survival from Ovarian Clear Cell Carcinoma
Source: Cancers (Basel). 2025 Mar 10;17(6):941. doi: 10.3390/cancers17060941 (PMC11940259; doi:10.3390/cancers17060941)
Supplement: Supplementary file 1 [file cancers-17-00941-s001.zip]

Archive with 1 entries (1 files):
- cancers-3467353-supplementary.pdf
